# Supplementary material for: Improved MALDI-MS Imaging of Polar and 2H‑Labeled Metabolites in Mouse Organ Tissues
Source: Anal Chem. 2025 May 13;97(20):10720–8. doi: 10.1021/acs.analchem.5c00620 (PMC12120821; doi:10.1021/acs.analchem.5c00620)
Supplement: Supplementary file 3 [file ac5c00620_si_003.xlsx]

## Sheet: List of Tables
Supplmentary Tables
Improved MALDI-MS Imaging of Polar and 2H-Labeled Metabolites in Mouse Organ Tissues
Siva Swapna Kasarla1, Antonia Fecke1, Karl William Smith1, Vera Flocke2,3, Ulrich Flögel2,3, Prasad Phapale1,2*
1. Leibniz-Institut für Analytische Wissenschaften—ISAS—e.V., Otto-Hahn-Str. 6b, Dortmund 44227, Germany
2. Experimental Cardiovascular Imaging, Institute for Molecular Cardiology, Heinrich Heine University Düsseldorf, Düsseldorf 40225, Germany
3. Cardiovascular Research Institute Düsseldorf (CARID), Düsseldorf 40225, Germany
4. Department of Environmental Science, Aarhus University, Frederiksborgvej 399, Roskilde, 4000, Denmark
*Corresponding author: prasad.phapale@envs.au.dk
Table S1a	Summary of number of metabolites detected in each tissue type
Table S1b	Number of metabolites classified based on major KEGG pathway
Table S2a	BCA protein estimation of liver tissue pre and post basic hexane wash
Table S2b	BCA protein estimation of kidney tissue regions excised from LMD
Table S3	List of unlabeled and 2H-labeled metabolites detected in Kidney with their intensities after chloroform, hexane, basic hexance wash and unwahsed tissues
Table S4	List of unlabeled and 2H-labeled metabolite detected in Heart with their intensities after chloroform, hexane, basic hexance wash and unwahsed tissues
Table S5	List of unlabeled and 2H-labeled metabolites detected in Liver with their intensities after chloroform, hexane, basic hexance wash and unwahsed tissues
Table S6	List of unlabeled and 2H-labeled metabolites detected in Brain with their intensities after chloroform, hexane, basic hexance wash and unwahsed tissues
Table S7	List of unlabeled and 2H-labeled metabolites detected in BAT with their intensities after chloroform, hexane, basic hexance wash and unwahsed tissues
Table S8	Comparision of raw m/z intensities from Metaspace and relative intesities from LipostarMSI software
Table S9	Analytical validation for reproducibility (% RSD) of metabolite abundances detected among the replicates (n=3) from the kidney tissue treated with basic hexane wash
Table S10	Metabolites identified with on-tissue MALDI-MS/MS with their fragment ions and databse hits
Table S11	Optimization of liver tissue for LMD-LCMS workflow pre and post-basic hexane
Table S12	Region-specific metabolite abundances from MALDI and LMD-LCMS of kidney washed with basic hexane

## Sheet: Table-S1
Table S1a								Table S1b
Tissue	Wash conditions	No. of metabolites detected						Metabolic pathway	Kidney	Brain	Heart	Liver	BAT
Kidney	Unwashed	137						Aminoacid metabolism	64	30	36	45	48
	Chloroform washed	151						Aminoacyl-tRNA biosynthesis	48	19	21	24	22
	Hexane washed	148						Tricarboxylic acid (TCA) cycle	9	6	7	6	7
	Basic Hexane washed	169						Glycolysis/ Gluconeogenesis	9	7	6	5	4
Heart	Unwashed washed	78						Nucleotide sugar & niacinamide metabolism	10	4	7	9	8
	Chloroform washed	81						Purine & pyrimidine metabolism	13	9	9	7	7
	Hexane washed	89						Taurine & hypotaurine metabolism	5	5	3	3	4
	Basic Hexane washed	97						Carnitine metabolism	4	2	3	2	3
Iiver	Unwashed washed	86						Others	7	6	5	7	6
	Chloroform washed	83
	Hexane washed	94
	Basic Hexane washed	108
Brain	Unwashed	77
	Chloroform washed	80
	Hexane washed	78
	Basic Hexane washed	88
BAT	Unwashed	96
	Chloroform washed	98
	Hexane washed	106
	Basic Hexane	109

## Sheet: Table-S2 
Table-S2a
BCA protein assay_Liver	µg
Liver_Washed_1	9.52
Liver_Washed_2	8.62
Liver_Washed_3	11.6
Liver_Unwashed_1	9.38
Liver_Unwashed_2	10.2
Liver_Unwashed_3	9.94
Table-S2b
BCA protein assay LMD-ROI	µg
DgluKidney_Washed_LMD-ROI-Cortex_1	4
DgluKidney_Washed_LMD-ROI-Cortex_2	3.6
DgluKidney_Washed_LMD-ROI-Cortex_3	4.1
DgluKidney_Washed_LMD-ROI-Cortex_4	3.8
DgluKidney_washed_LMD-ROI-Medulla_1	2.6
DgluKidney_washed_LMD-ROI-Medulla_2	2.4
DgluKidney_washed_LMD-ROI-Medulla_3	2.6
DgluKidney_washed_LMD-ROI-Medulla_4	2.8
DgluKidney_Washed_LMD-ROI-Renal Pelvis_1	2.1
DgluKidney_Washed_LMD-ROI-Renal Pelvis_2	1.98
DgluKidney_Washed_LMD-ROI-Renal Pelvis_3	1.8
DgluKidney_Washed_LMD-ROI-Renal Pelvis_4	2

## Sheet: Table-S3 
Metabolite name (Kidney)	Molecular formula	m/z	Log 2 Intensity Values from Lipostar_Unwashed	Log 2 Intensity Values from Lipostar_ Chloroform washed	Log 2 Intensity Values from Lipostar_Hexane washed	Log 2 Intensity Values from Lipostar_Basic hexane washed
Propenoate	C3H4O2	71.0139	348.6	273	336.7	950.2
Glyoxylate	C2H2O3	72.9931	6761.5	8.3	13	9111.1
Glycine	C2H5NO2	74.0248	91.5	79.4	58.1	144.1
Glycolate	C2H4O3	75.0088	4.4	4.6	5.1	16.2
Diacetyl	C4H6O2	85.0295	32	26.9	34.2	108.3
Pyruvate	C3H4O3	87.0088	83	68.5	84.4	298.6
Butanoate	C4H8O2	87.0452	12.4	0	0	21.3
Alanine	C3H7NO2	88.0404	580	370.3	550.2	1098
Oxalate	C2H2O4	88.988	0	0	0	11.2
Acetylglycine	C4H7NO3	98.0242	0	0	2.3	9.1
Ketobutyricacid	C4H6O3	101.024	56.1	44.2	48.8	190.5
Gamma-Aminobutyrate	C4H9NO2	102.056	931.1	660.8	743.2	1231.2
Malonate	C3H4O4	103.004	6.9	4.8	7.1	27.9
Serine	C3H7NO3	104.035	10.9	9.6	13	53
Uracil	C4H4N2O2	111.02	25.4	0	0	55.1
Dihydrouracil	C4H6N2O2	113.036	5.6	0	5.4	16.1
Maleamate	C4H5NO3	114.02	22.9	12.9	25.3	84.6
Fumarate	C4H4O4	115.004	720.5	575.7	805.3	1997.5
Methylacetoaceticacid	C5H8O3	115.04	0	0	0	6.2
Acetylglycine	C4H7NO3	116.035	0	0	13.2	42
Threonine	C4H9NO3	118.051	12.9	6.3	11.3	55.3
Purine	C5H4N4	119.036	0	0	0	12.7
Cysteine	C3H7NO2S	120.012	100.6	39.5	80.5	176.2
Nicotinic Acid	C6H5NO2	122.025	0	0	0	7.5
Taurine	C2H7NO3S	124.007	6696.4	3043.3	5398.3	13198.4
Pyroglutamine	C5H7NO3	127.051	155.5	118.6	138.8	249
Pyroglutamate	C5H7NO3	128.035	4113.2	2146.8	2783.2	4672.1
Itaconate	C5H6O4	129.019	111.8	61	124.1	359.6
Acetylalanine	C5H9NO3	130.051	10	4.9	8.9	30.9
Creatine	C4H9N3O2	130.062	0	0	0	6.8
Oxaloacetate	C4H4O5	130.999	0	0	0	7.7
Methylsuccinic Acid	C5H8O4	131.035	199.4	103	183.5	450.4
Asparagine	C4H8N2O3	131.046	76.3	0	82.5	230.2
Ornithine	C5H12N2O2	131.083	0	0	5.6	16.6
Aspartate	C4H7NO4	132.03	2982	1867.8	3686.1	8690
Malic Acid	C4H6O5	133.014	2975	2046.5	3708	10526.3
Adenine	C5H5N5	134.047	281.1	715	316.9	667.3
Threonic Acid	C4H8O5	135.03	169.9	109.4	286.3	604.1
Hypoxanthine	C5H4N4O	135.031	382	132.9	232.6	533.8
Urocanate	C6H6N2O2	137.036	0	0	0	5.8
Phosphorylethanolamine	C2H8NO4P	140.012	1374.2	626.3	1112.5	2875.5
Muconic Acid	C6H6O4	141.019	18.7	11.2	14.2	85.4
Ketoglutarate	C5H4O5	142.999	838.1	581.9	930.1	2202.6
Propionylalanine	C6H11NO3	144.067	41.9	31.4	33.4	99.3
Oxoglutarate	C5H6O5	145.014	22.2	18.8	23.6	114.7
Glutamine	C5H10N2O3	145.062	2811.5	1949	2961.8	5634
Glutamate	C5H9NO4	146.046	11592.6	7024.2	12040.2	24067
Citramalate	C5H8O5	147.03	239	111.1	300.6	802.9
Xanthine	C5H4N4O2	151.026	376.2	186.4	373.8	844.2
Propanoyl Phosphate	C3H7O5P	152.996	783	296	383.4	915.3
Histidine	C6H9N3O2	154.062	326.7	204.5	385	671.2
Orotate	C5H4N2O4	155.01	0	0	4.5	24.1
Imidazolelactic Acid	C6H8N2O3	155.046	0	0	3	14.2
Aminomuconic Acid	C6H7NO4	156.03	84.3	50.9	100.1	290
Acetylproline	C7H11NO3	156.067	6.2	3.7	0	12.5
Allantoin	C4H6N4O3	157.037	866.1	575.9	929	2257.7
Acetylvaline	C7H13NO3	158.082	46.8	37.7	20.2	96.7
Oxoadipic Acid	C6H8O5	159.03	543.1	400.2	490.9	1391.8
Methylglutamic Acid	C6H11NO4	160.061	42	31.01	38.7	133.8
Hydroxymethylglutaric Acid	C6H10O5	161.046	44.7	29.3	46.3	156.5
Acetylcysteine	C5H9NO3S	162.023	16.2	10.6	25.7	55.6
Arabinonic Acid	C5H10O6	165.041	38.8	25.5	48.2	169.8
Quinolinate	C7H5NO4	166.015	0	0	0	11.1
Uric Acid	C5H4N4O3	167.021	0	22.9	72.1	208.3
Glycerol-Phosphate	C3H9O6P	171.006	3255.1	1004.9	1948.4	4032
Glycylproline	C7H12N2O3	171.077	151.6	99.6	125.2	297.4
Acetylleucine	C8H15NO3	172.098	57.3	53.2	31.7	103.5
Aconitic Acid	C6H6O6	173.009	617.8	465.2	794.5	1852
Acetylasparagine	C6H10N2O4	173.057	9.9	5.9	0	18.2
Acetylaspartic Acid	C6H9NO5	174.041	113.1	64.2	183.5	338
Citrulline	C6H13N3O3	174.088	19.3	31.8	33.8	100.7
Ascorbic Acid	C6H8O6	175.025	843.7	588.4	953.9	3618.2
Formyl-Methionine	C6H11NO3S	176.039	0	0	0	7.9
Cysteinylglycine	C5H10N2O3S	177.034	57.6	107.6	217.4	441.4
Gluconolactone	C6H10O6	177.041	135	90.1	164.4	403.4
Hippuric Acid	C9H9NO3	178.051	175.3	148.3	147.8	322.4
Glucose	C6H12O6	179.056	364.7	251.1	340.6	706
Galactitol	C6H14O6	181.072	255.7	99.3	2020.8	387.3
Phosphoglycerate	C3H7O7P	184.986	93.7	43.7	98.1	290.2
Pyroglutamylglycine	C7H10N2O4	185.057	623.3	244	388.3	585.7
Acetylglutamine	C7H12N2O4	187.072	188.4	121.5	204.9	480.8
Acetyllysine	C8H16N2O3	187.109	18.9	10	16.7	32.2
Kynurenate	C10H7NO3	188.035	51.9	92.7	203.7	53.2
Acetylglutamic Acid	C7H11NO5	188.056	116.9	56.1	117.5	288.7
Diaminopimelate	C7H14N2O4	189.088	16.6	0	17.7	47.7
Citric Acid	C6H8O7	191.02	3483.4	3239.4	6071.8	16102.4
Methylhippuric Acid	C10H11NO3	192.067	324.7	268.7	259.3	569.9
Glucuronic Acid	C6H10O7	193.035	429.9	268	459.9	1161.3
Gluconic Acid	C6H12O7	195.051	1347.4	807.4	1333.5	3272
Acetylhistidine	C8H11N3O3	196.073	5	3.8	6.4	26.2
Acetylaminoadipate	C8H11NO5	200.056	39.7	20.5	37	87.4
Pyridoxamine	C8H12N2O2	203.059	0	15.5	16.3	54.7
Glutamylglycine	C7H12N2O5	203.067	882.4	298.7	603.2	773.3
Xanthurenate	C10H7NO4	204.03	17.4	52.1	67.3	178
Methylcitric Acid	C7H10O7	205.035	0	0	12.1	47.2
Acetylphenylalanine	C11H13NO3	206.082	3.3	2.9	0	6.6
Galactarate	C6H10O8	209.03	6.6	3.9	0	25.7
Deoxyribose Monophosphate	C5H11O7P	213.017	569.5	395.8	681.4	1493
Glycerylphosphorylethanolamine	C5H14NO6P	214.049	2385.7	1600.4	2143.1	4967.9
Propenoylcarnitine	C10H17NO4	214.108	2385.7	6.2	2.4	16
Mannitol	C6H14O6	217.048	2795.5	1020.5	1595.1	5922.3
Glutamylalanine	C8H14N2O5	217.083	90.3	53.5	138.4	235.6
Threonylvaline	C9H18N2O4	217.119	49.6	38.9	71.2	72.7
Succinyl-Homoserine	C8H13NO6	218.067	29.4	19.8	37.6	120.6
Pantothenic Acid	C9H17NO5	218.103	80.1	60	91.2	172
Acetyl-Tyrosine	C11H13NO4	222.077	6680.3	5078.8	7480.3	13365.4
Carnosine	C9H14N4O3	225.099	0	17.4	30.2	62.6
Methylhippuric Acid	C10H11NO3	228.043	16.4	12.5	18.7	41.5
Prolylasparagine	C9H15N3O4	228.099	22.5	19.9	25.3	76.8
Ribose-Phosphate	C6H10O7	229.012	20.8	5.2	11.6	45.2
Aspartylproline	C9H14N2O5	229.083	141.1	61.8	183.5	274.2
Valylaspartate	C9H16N2O5	231.099	62.2	36.2	98.9	168.2
Glu-Ser	C8H14N2O6	233.078	69	38.5	64.8	205.4
Fructoseglycine	C8H15NO7	236.078	0	0	12.9	49
Cystine	C6H12N2O4S2	239.017	50.5	24.5	94.3	140.7
Anserine	C10H16N4O3	239.115	90.4	24.4	60.9	130.5
Inositol Cyclic Phosphate	C6H11O8P	241.012	0	0	9.2	47.7
Cytidine	C9H13N3O5	242.078	166.7	99.4	123.4	411.4
Glutaminylproline	C10H17N3O4	242.115	5.7	0	4.9	10.1
Fucose Monophosphate	C6H13O8P	243.028	0	3.5	10.9	26.8
Uridine	C9H12N2O6	243.062	128.8	82.6	109.7	107.2
Asparaginylhidroxyproline	C9H15N3O5	244.094	0	0	5.9	27.3
Glu-Val	C10H18N2O5	245.114	236.3	147	274.9	417.2
Malonylcarnitine	C10H17NO6	246.098	4.5	2.9	4.9	20.7
Glutamylthreonine	C9H16N2O6	247.094	0	0	10.3	33.7
Cysteinylglutamine	C8H15N3O4S	248.071	72.9	104.4	212.7	390.5
Glu-Cys	C8H14N2O5S	249.055	1412.8	690	1276.5	2163.8
Lactoyl-Tyrosine	C12H15NO5	252.088	11.3	9.4	3.8	20.3
Hexose Monophosphate	C6H13O9P	259.022	0	22.3	48.4	48.4
Glu-Leu	C11H20N2O5	259.13	2.4	45.7	97.1	154.1
Aspartyllysine	C10H19N3O5	260.125	1050.2	654.7	1285.3	1914.2
Methionylasparagine	C9H17N3O4S	262.087	0	69.2	124.7	233.9
Neuraminic Acid	C9H17NO8	266.088	14	10.1	20.8	35.7
Inosine	C10H12N4O5	267.074	3.6	3.1	117.8	188.6
Gln-Glu	C10H17N3O6	274.104	731.4	650	1447.7	2046.3
Glu-Glu	C10H16N2O7	275.089	1892	1132.8	2586.4	3771
Glutamylmethionine	C10H18N2O5S	277.086	0	4.5	6.4	13.7
Deoxyinosine	C10H12N4O4	287.055	26.9	6.6	7.3	19
Ophtalmate	C11H19N3O6	288.12	22.5	11.8	39	80.6
Phosphopantothenic Acid	C9H18NO8P	298.07	31.5	34.5	13.6	185.7
Dehydroglutathione	C10H15N3O6S	304.061	12	11	40.2	55.2
Glutathione Reduced	C10H17N3O6S	306.077	4188.8	4776.1	8725.8	16770.8
Fructosyllysine	C12H24N2O7	307.151	52.8	33.8	74.5	114.8
Acetylneuraminic Acid	C11H19NO9	308.099	59.9	36.7	74.4	163.8
UMP	C9H13N2O9P	323.029	104.5	29.5	51.5	163.3
Neungc	C11H19NO10	324.094	41.6	23.1	52.2	98.9
Deoxyinosine Monophosphate	C10H13N4O7P	331.045	0	16.2	29.2	68.9
Tyrosyl-Tyrosine	C18H20N2O5	343.13	0	34.4	38.9	64.1
AMP	C10H14N5O7P	346.056	428.6	289	470.4	929.3
IMP	C10H13N4O8P	347.04	0	0	0	7.9
Dityrosine	C18H20N2O6	359.125	10.8	9.2	11.3	18.5
Glycholic Acid	C25H44NO7P	500.278	788.5	1081.2	284.2	1749
Docosahexanoic Acid + Cl	C22H32O2	363.21	0	5	0	6.7
Sucrose + Cl	C12H22O11	377.086	137.2	43.6	67.8	112.4
Dityrosine + Cl	C18H20N2O6	395.101	54.1	51.4	136.9	89
Glu-Glu + Cl	C10H16N2O7	311.065	0	10	40	30.8
Histidinylaspartate + Cl	C10H14N4O5	305.066	26.3	6	10	12.6
Uridine + Cl	C9H12N2O6	279.039	946.6	566.8	939.9	1529.9
Dihydrouridine + Cl	C9H14N2O6	281.055	71.3	37.5	69.1	124.8
Glu-Cys + Cl	C8H14N2O5S	285.032	0	15	20	31.2
Fructoseglycine + Cl	C8H15NO7	272.054	9.2	5.8	16.8	47.3
Acetylglucosamine + Cl	C8H15NO6	256.059	83.1	70.5	145.8	291.1
Seduheptulose + Cl	C7H14O7	245.043	122.9	64.7	127.1	322
Taurine + Cl	C2H7NO3S	159.984	346.7	175.9	532.5	541
Ribose+Cl	C5H10O5	185.022	0	0	15.9	21.2
Allantoin + Cl	C4H6N4O3	193.013	302.1	223.8	477.8	652.1
Hydroxymethylglutaric Acid + Cl	C6H10O5	197.022	362.6	243.3	332.5	779.8
Fucose + Cl	C6H12O5	199.038	49.1	24.1	40.5	110.9
Glucose + Cl	C6H12O6	215.033	20118	15551.2	24479.7	45613.3
2H-Labeled metabolites (Kidney)	Isotopologues	m/z	Log 2 Intensity Values from Lipostar_Unwashed	Log 2 Intensity Values from Lipostar_ Chloroform washed	Log 2 Intensity Values from Lipostar_Hexane washed	Log 2 Intensity Values from Lipostar_Basic hexane washed
Glucose; [M+Cl]-	M0	215.033	20118	15551.2	24479.7	45613.3
	M1	216.039	259.1	190.5	296	464.3
	M2	217.045	0	0	0	0
	M3	218.052	0	0	0	0
	M4	219.058	32.8	23.3	49.3	113.3
	M5	220.064	408.5	315.2	479.3	835.1
	M6	221.07	1295.3	1061.2	1604.1	2872.6
	M7	222.077	6680.3	5078.8	7480.3	13365.4
Citric acid	M0	191.02	3483.4	3239.4	6071.8	16102.4
	M1	192.026	27.7	16.3	51	167.3
	M2	193.032	4.4	0	0	21.3
Malic acid	M0	133.014	2975	2046.5	3708	10526.3
	M1	134.021	50.2	18	57.9	286.9
Glutamic acid	M0	146.046	11592.6	7024.2	12040.2	24067
	M1	147.052	23.9	22.6	50.8	91.6
	M2	148.058	7.3	3.8	8	33.8
Aspartic acid	M0	132.03	2982	1867.8	3686.1	8690
	M1	133.037	11	12.7	31.5	62.8

## Sheet: Table-S4 
Metabolite name (Heart)	Molecular formula	m/z	Log 2 Intensity Values from Lipostar_Unwashed	Log 2 Intensity Values from Lipostar_ Chloroform washed	Log 2 Intensity Values from Lipostar_Hexane washed	Log 2 Intensity Values from Lipostar_Basic hexane washed
Propenoate	C3H4O2	71.0139	360.3	317.1	430.4	1026.5
Glyoxylate	C2H2O3	72.9931	0	0	0	78.1
Glycine	C2H5NO2	74.0248	9.4	7.6	0	34.3
Diacetyl	C4H6O2	85.0295	18.2	19.1	31.8	153.5
Pyruvate	C3H4O3	87.0088	50	57.4	76.6	268.6
Butanoate	C4H8O2	87.0452	0	0	11.3	31.5
Alanine	C3H7NO2	88.0404	1718.2	1833	3267.6	5625.1
Phosphate	H3PO4	96.9696	6278.5	6715.9	1440.7	22324.5
Acetylglycine	C4H7NO3	98.0242	0	0	0	18.6
Ketobutyricacid	C4H6O3	101.024	8.2	0	9.4	46.7
Gamma-Aminobutyrate	C4H9NO2	102.056	776.2	747.8	1051.9	2055.3
Serine	C3H7NO3	104.035	776.2	41.7	0	85.3
Dihydrouracil	C4H6N2O2	113.036	58.9	43.3	87.8	173.9
Maleamate	C4H5NO3	114.02	80	90.9	136.7	375.7
Fumarate	C4H4O4	115.004	1026	933.6	1292	2696
Threonine	C4H9NO3	118.051	63.5	41.6	79	122
Purine	C5H4N4	119.036	11.1	14.2	33.9	50.7
Taurine	C2H7NO3S	124.007	14770.7	14321.1	31073.9	44081.6
Thymine	C5H6N2O2	125.036	92.5	69.1	110	222.8
Pyroglutamine	C5H7NO3	127.051	897.9	726.9	1089.9	1811.7
Pyroglutamate	C5H7NO3	128.035	1861.2	1803.2	2486.3	4474.1
Itaconate	C5H6O4	129.019	72.4	71.5	131.6	349.6
Acetylalanine	C5H9NO3	130.051	97.5	65.1	79.8	196
Creatine	C4H9N3O2	130.062	205.5	200.2	514.9	438.3
Oxaloacetate	C4H4O5	130.999	0	0	0	17.7
Methylsuccinic Acid	C5H8O4	131.035	153.8	123.7	241.4	321.8
Asparagine	C4H8N2O3	131.046	291.2	0	397.6	607.2
Ornithine	C5H12N2O2	131.083	162	145.9	195.7	429.9
Aspartate	C4H7NO4	132.03	5814.5	5898.2	10009.6	20083.9
Malic Acid	C4H6O5	133.014	4397.9	3568.4	5993	10334.7
Adenine	C5H5N5	134.047	521.4	484.5	809.1	1366.8
Threonic Acid	C4H8O5	135.03	23.6	29.4	53.2	156.4
Hypoxanthine	C5H4N4O	135.031	135.2	101.1	166.7	319.7
Phosphorylethanolamine	C2H8NO4P	140.012	443.9	361.1	528.5	970
Ketoglutarate	C5H4O5	142.999	482.4	499.7	768.1	1947.9
Glutamine	C5H10N2O3	145.062	16136.8	12177.9	20946.7	29219.3
Glutamate	C5H9NO4	146.046	12149.6	10808.2	18487.9	28876.2
Citramalate	C5H8O5	147.03	130.5	110.9	199.6	429.7
Xanthine	C5H4N4O2	151.026	171.5	126.2	176.9	508.5
Propanoyl Phosphate	C3H7O5P	152.996	0	0	0	18.2
Histidine	C6H9N3O2	154.062	43.7	429.9	711.1	1101.8
Aminomuconic Acid	C6H7NO4	156.03	0	0	0	11.1
Allantoin	C4H6N4O3	157.037	31.7	30.4	61.4	114.5
Oxoadipic Acid	C6H8O5	159.03	82.2	91.8	129.7	295.2
Uric Acid	C5H4N4O3	167.021	16.3	52.3	81.6	145
Glycerol-Phosphate	C3H9O6P	171.006	67.3	945.6	2107.7	2907.6
Glycylproline	C7H12N2O3	171.077	566.7	52.4	86.8	178.3
Acetylaspartic Acid	C6H9NO5	174.041	450.5	596.8	956.2	2263.5
Citrulline	C6H13N3O3	174.088	366.1	388.6	679.8	908.3
Ascorbic Acid	C6H8O6	175.025	24.2	413.6	661	1561.1
Cysteinylglycine	C5H10N2O3S	177.034	43.4	21	0	80
Glucose	C6H12O6	179.056	41.1	66.4	56.7	140.5
Phosphoglycerate	C3H7O7P	184.986	6655.2	48.1	84.2	133.3
Citric Acid	C6H8O7	191.02	49.3	7354.4	13471.1	32204.9
Gluconic Acid	C6H12O7	195.051	6.2	52	77	270.5
Acetylaminoadipate	C8H11NO5	200.056	0	7	9.5	35.2
Deoxyribose Monophosphate	C5H11O7P	213.017	288.5	85	127.3	218.8
Glycerylphosphorylethanolamine	C5H14NO6P	214.049	10.3	231.8	315.4	716.3
Mannitol	C6H14O6	217.048	0	0	8.5	38.4
Glutamylalanine	C8H14N2O5	217.083	190.7	209	216	242.3
Pantothenic Acid	C9H17NO5	218.103	0	146.9	3870.6	475.6
Alanyl-Proline	C8H14N2O3	221.07	1041.8	0	215.3	265
Carnosine	C9H14N4O3	225.099	0	92.6	195.8	339.1
Anserine	C10H16N4O3	239.115	0	0	0	26.4
Inositol Cyclic Phosphate	C6H11O8P	241.012	45.9	26.5	43.9	79.4
Fucose Monophosphate	C6H13O8P	243.028	0	54	110.5	174.6
Uridine	C9H12N2O6	243.062	206.4	0	0	28.4
Cysteinylglutamine	C8H15N3O4S	248.071	0	180.7	296.4	463.5
Hexose Monophosphate	C6H13O9P	259.022	0	0	0	74
Methionylasparagine	C9H17N3O4S	262.087	125.1	80.7	139.1	329.1
Inosine	C10H12N4O5	267.074	91.7	96.9	137.1	280.2
Deoxyinosine	C10H12N4O4	287.055	46.8	68.3	78.9	133.7
Phosphopantothenic Acid	C9H18NO8P	298.07	0	49	74.5	89
Dehydroglutathione	C10H15N3O6S	304.061	11.1	14.5	24.7	39.8
Glutathione	C10H17N3O6S	306.077	15.6	6163.3	10637.8	17672
Acetylneuraminic Acid	C11H19NO9	308.099	7.7	15.5	23.2	69.9
UMP	C9H13N2O9P	323.029	20.3	14.7	27.6	219
Neungc	C11H19NO10	324.094	51.5	24.3	41.1	103
Deoxyinosine Monophosphate	C10H13N4O7P	331.045	18.7	105.5	210.9	284.4
Tyrosyl-Tyrosine	C18H20N2O5	343.13	984.1	25.4	28.1	70.8
AMP	C10H14N5O7P	346.056	5.3	877.6	1459.8	2882.6
IMP	C10H13N4O8P	347.04	0	0	0	12.3
Dityrosine	C18H20N2O6	359.125	64.1	0	0	22.5
Docosahexanoic Acid + Cl	C22H32O2	363.21	32.4	15.3	0	37.7
Dityrosine + Cl	C18H20N2O6	395.101	20.7	25.6	58.6	143.8
Adenosine + Cl	C10H13N5O4	302.066	170.3	870.2	1107.5	2146.9
Inosine + Cl	C10H12N4O5	303.05	0	115.3	0	312.5
Fructoseglycine + Cl	C8H15NO7	272.054	139.9	0	0	17.1
Taurine + Cl	C2H7NO3S	159.984	57.1	750.5	1711.3	2037.2
Creatine + Cl	C4H9N3O2	166.039	1100	98.7	253.7	207.9
Propionylalanine + Cl	C6H11NO3	180.043	0	567.3	141	1235.4
Oxoadipic Acid + Cl	C6H8O5	195.007	54.8	0	13.7	22.7
Hydroxymethylglutaric Acid + Cl	C6H10O5	197.022	9.1	65.5	0	145.6
Glycerol-3-Phosphate + Cl	C3H9O6P	206.983	0	7	0	25.5
Citrulline+Cl	C6H13N3O3	210.065	2831	0	49.5	48.7
Glucose + Cl	C6H12O6	215.033	2416.2	3117.1	3870.6	6305.4
Labeled metabolites (Heart)	Isotopologues	m/z	Log 2 Intensity Values from Lipostar_Unwashed	Log 2 Intensity Values from Lipostar_ Chloroform washed	Log 2 Intensity Values from Lipostar_Hexane washed	Log 2 Intensity Values from Lipostar_Basic hexane washed
Glucose; [M+Cl]-
	M0	215.033	2831	3117.1	3870.6	6305.4
	M1	216.039	33.5	44.2	46.9	77.1
	M2	217.045	0	0	0	0
	M3	218.052	0	0	0	7.8
	M4	219.058	5.5	8.4	7.2	18.1
	M5	220.064	62	82	75	149
	M6	221.07	212.6	0	0	521.1
	M7	222.077	1041.8	1323.7	1301.5	2359.8
Citric acid	M0	191.02	6655.2	7354.4	13471.1	322048
	M1	192.026	12.8	19.7	41.2	89.3
Malic acid	M0	133.014	4397.9	3568.4	5993	10334.7
	M1	134.021	8.4	6.7	13.4	45.8
Glutamic acid	M0	146.046	12149.6	10808.2	18487.9	28876.2
	M1	147.052	46.8	43.8	81	147.4
	M2	148.058	10	10.2	18.3	49
Aspartic acid	M0	132.03	5814.5	5898.2	10009.6	20083.9
	M2	135.051	0	0	0	21.8

## Sheet: Table-S5 
Metabolite name (Liver)	Molecular formula	m/z	Log 2 Intensity Values from Lipostar_Unwashed	Log 2 Intensity Values from Lipostar_ Chloroform washed	Log 2 Intensity Values from Lipostar_Hexane washed	Log 2 Intensity Values from Lipostar_Basic hexane washed
Diacetyl	C4H6O2	85.0295	0	0	8.5	91.6
Pyruvate	C3H4O3	87.0088	59.9	67.6	135.3	559.5
Alanine	C3H7NO2	88.0404	43.9	32.8	71.6	416.8
Phosphate	H3PO4	96.9696	1154.3	697.7	2141.8	11033.7
Ketobutyricacid	C4H6O3	101.024	15.9	12.9	35.8	220.3
Gamma-Aminobutyrate	C4H9NO2	102.056	65.5	65.9	93.8	458.1
Serine	C3H7NO3	104.035	0	0	0	24.9
Fumarate	C4H4O4	115.004	270.9	244.6	457.1	1558.4
Taurine	C2H7NO3S	124.007	2316.3	1709.1	3923.3	14680.5
Thymine	C5H6N2O2	125.036	7.2	8.5	13.9	119.9
Pyroglutamine	C5H7NO3	127.051	267.9	244	364.9	1223.4
Pyroglutamate	C5H7NO3	128.035	616.6	542.3	945.5	2753.5
Itac0te	C5H6O4	129.019	13.7	10.6	38.2	228.4
Acetylalanine	C5H9NO3	130.051	5.6	0	13.6	65.8
Methylsuccinic Acid	C5H8O4	131.035	38.4	27.5	34.8	361.7
Asparagine	C4H8N2O3	131.046	0	0	11.5	21.5
Ornithine	C5H12N2O2	131.083	5.5	4	4.7	16.1
Aspartate	C4H7NO4	132.03	389.2	281.3	783.4	2808.2
Malic Acid	C4H6O5	133.014	1150.8	843.1	2090.7	6829
Adenine	C5H5N5	134.047	71.2	49.2	138.6	765.3
Threonic Acid	C4H8O5	135.03	0	0	4.2	89.2
Hypoxanthine	C5H4N4O	135.031	42	24.6	79	490.6
Urocate	C6H6N2O2	137.036	0	0	0	3.1
Phosphorylethanolamine	C2H8NO4P	140.012	103.1	65.4	172.3	793.4
Ketoglutarate	C5H4O5	142.999	460.9	440.8	871.5	3208.1
Glutamine	C5H10N2O3	145.062	4038	3022.6	6411.4	18419.5
Glutamate	C5H9NO4	146.046	1221.1	956.6	2192	6419.2
Citramalate	C5H8O5	147.03	14.2	7.8	39.1	248.4
Xanthine	C5H4N4O2	151.026	213.2	201.2	419.3	2119.2
Propanoyl Phosphate	C3H7O5P	152.996	9.6	2.1	5.6	52.7
Histidine	C6H9N3O2	154.062	559.1	423.1	853	2922.7
Aminomuconic Acid	C6H7NO4	156.03	0	0	6.7	91.2
Allantoin	C4H6N4O3	157.037	69	43.8	120.3	361.6
Oxoadipic Acid	C6H8O5	159.03	80.9	78.5	229.6	726.1
Methylglutamic Acid	C6H11NO4	160.061	8.6	0	7.9	20.2
Hydroxymethylglutaric Acid	C6H10O5	161.046	66.5	55.6	133	624.3
Arabinonic Acid	C5H10O6	165.041	0	0	3.6	48.9
Uric Acid	C5H4N4O3	167.021	72.5	70.2	212.8	1434.5
Glycerol-Phosphate	C3H9O6P	171.006	4564	3028.7	7005.5	24451.3
Glycylproline	C7H12N2O3	171.077	174.6	163.4	362.6	781.4
Dehydroascorbate	C6H6O6	173.009	218	190.8	454.9	1649.3
Acetylasparagine	C6H10N2O4	173.057	0	0	0	11.4
Acetylaspartic Acid	C6H9NO5	174.041	9.9	5.2	21.9	264
Citrulline	C6H13N3O3	174.088	18.4	7.9	21.9	49.7
Ascorbic Acid	C6H8O6	175.025	371	418.5	866.5	3208.3
Cysteinylglycine	C5H10N2O3S	177.034	88.3	75.6	189	705.5
Gluconolactone	C6H10O6	177.041	114.6	93.1	251.9	828.8
Glucose	C6H12O6	179.056	990.6	817.9	1516.1	5823
Phosphoglycerate	C3H7O7P	184.986	30.9	19.7	89.8	344.4
Pyroglutamylglycine	C7H10N2O4	185.057	58.3	52.3	105	500.3
Acetylglutamine	C7H12N2O4	187.072	105.6	97.1	201.6	766.6
Kynurete	C10H7NO3	188.035	0	0	85.7	102.3
Acetylglutamic Acid	C7H11NO5	188.056	55.7	55.2	135.2	622.9
Citric Acid	C6H8O7	191.02	449.3	309.2	847.2	3841
Glucuronic Acid	C6H10O7	193.035	86.7	66.9	209.5	880.7
Gluconic Acid	C6H12O7	195.051	3.5	631.1	1239.7	5870.8
Acetylaminoadipate	C8H11NO5	200.056	0	0	0	56.4
Pyridoxamine	C8H12N2O2	203.059	22.7	10.4	31.4	142.2
Glutamylglycine	C7H12N2O5	203.067	82.1	53.9	166.4	692.6
Methylcitric Acid	C7H10O7	205.035	0	0	0	6.8
Deoxyribose Monophosphate	C5H11O7P	213.017	694.2	536.6	1271.2	3183.6
Glycerylphosphorylethanolamine	C5H14NO6P	214.049	0	547.8	40	1386.8
Mannitol	C6H14O6	217.048	0	0	24.1	36.3
Glutamylalanine	C8H14N2O5	217.083	16.5	14.9	39.1	276.2
Succinyl-Homoserine	C8H13NO6	218.067	0	3.3	8.8	68.5
Alanyl-Proline	C8H14N2O3	221.07	1448.9	1181.4	2352.4	6447.6
Acetyl-Tyrosine	C11H13NO4	222.077	0	0	0	14438.2
Prolylasparagine	C9H15N3O4	228.099	6.3	7.2	11.1	68.5
Ribose-Phosphate	C6H10O7	229.012	5	0	0	107.5
Valylaspartate	C9H16N2O5	231.099	0	0	0	231.099
Inositol Cyclic Phosphate	C6H11O8P	241.012	7.1	0	12.7	93.7
Fucose Monophosphate	C6H13O8P	243.028	19.1	7.7	20.3	87.3
Uridine	C9H12N2O6	243.062	12	15	14.2	180.6
Asparaginylhidroxyproline	C9H15N3O5	244.094	9.5	9.6	29	131.2
Glu-Val	C10H18N2O5	245.114	8.6	7.3	18	138
Glutamylthreonine	C9H16N2O6	247.094	21.3	16	41.8	221.7
Cysteinylglutamine	C8H15N3O4S	248.071	612.1	600.6	1055.5	2541.2
Glu-Cys	C8H14N2O5S	249.055	47.1	41.3	115.8	551.9
Methyluridine	C10H14N2O6	257.078	0	0	0	153.9
Hexose Monophosphate	C6H13O9P	259.022	90.3	157.4	225	1230.5
Methionylasparagine	C9H17N3O4S	262.087	286.3	265.8	449.9	1750.2
Inosine	C10H12N4O5	267.074	84.6	191.3	252	810.6
Gln-Glu	C10H17N3O6	274.104	257.1	348.1	618.1	2301
Saccharopine	C11H20N2O6	275.125	0	0	0	35.9
Ophtalmate	C11H19N3O6	288.12	295.6	285.9	509.9	1782.4
Seduheptulose-Phosphate	C7H15O10P	289.033	0	0	0	66.3
Phosphopantothenic Acid	C9H18NO8P	298.07	0	0	0	54.8
Dehydroglutathione	C10H15N3O6S	304.061	106	10	46.9	287.9
Glutathione	C10H17N3O6S	306.077	801.7	19880.5	35974.8	123480
UMP	C9H13N2O9P	323.029	150.2	173.6	327.6	956.1
Neungc	C11H19NO10	324.094	66.8	83.3	168.6	620.5
Deoxyinosine Monophosphate	C10H13N4O7P	331.045	20.9	25.3	60	135.9
Tyrosyl-Tyrosine	C18H20N2O5	343.13	17	20.3	30.3	175.6
AMP	C10H14N5O7P	346.056	321	520.2	865.6	1702.8
Glycholic Acid	C25H44NO7P	500.278	68.5	98.5	43.6	354
Ribose+Cl	C5H10O5	185.022	0	0	6	30.6
Fucose + Cl	C6H12O5	199.038	15.2	10.3	30.7	154.5
Seduheptulose + Cl	C7H14O7	245.043	153.4	146	369.3	1391.3
Acetylglucosaminylamine + Cl	C8H16N2O5	255.075	8.8	5	20.8	170
Acetylglucosamine + Cl	C8H15NO6	256.059	0	0	0	86.4
Cyclic Melatonin + Cl	C13H14N2O2	265.075	26.6	10.4	21.1	49.4
Uridine + Cl	C9H12N2O6	279.039	26.6	379.5	612.6	2400.9
Dihydrouridine + Cl	C9H14N2O6	281.055	9.8	4.7	12.8	91.6
Adenosine + Cl	C10H13N5O4	302.066	3.8	0	0	43.6
Histidinylaspartate + Cl	C10H14N4O5	305.066	7.8	0	8.3	50.6
Prolyltryptophan + Cl	C16H19N3O3	336.112	10.7	96.7	93.6	39.7
Sucrose + Cl	C12H22O11	377.086	327.8	321.1	522.1	984.8
Labeled metabolites (Liver)	Isotopologues	m/z	Log 2 Intensity Values from Lipostar_Unwashed	Log 2 Intensity Values from Lipostar_ Chloroform washed	Log 2 Intensity Values from Lipostar_Hexane washed	Log 2 Intensity Values from Lipostar_Basic hexane washed
Glucose	M0	215.033	26204.3	42950.1	20886.8	124761
	M1	216.039	360	583.1	282.4	1557.7
	M2	217.045	0	0	0	0
	M3	218.052	0	0	0	245.1
	M4	219.058	0	133.6	50.2	445
	M5	220.064	561.6	902.4	449.3	2422.5
	M6	221.07	0	2352.4	1181.4	6447.6
	M7	222.077	3996.2	5781.9	2700.8	14438.2
Citric acid	M0	191.02	0	0	0	3841
	M1	192.026	0	0	0	4.1
Malic acid	M0	133.014	0	2090.7	1120	6829
	M1	134.021	0	4.9	3.2	31.2

## Sheet: Table-S6 
Metabolite name (Brain)	Molecular formula	m/z	Log 2 Intensity Values from Lipostar_Unwashed	Log 2 Intensity Values from Lipostar_ Chloroform washed	Log 2 Intensity Values from Lipostar_Hexane washed	Log 2 Intensity Values from Lipostar_Basic hexane washed
Propenoate	C3H4O2	71.0139	162.4	426.1	227.2	1201.6
Glyoxylate	C2H2O3	72.9931	0	0	0	9
Glycine	C2H5NO2	74.0248	0	0	0	9
Diacetyl	C4H6O2	85.0295	1.5	0	0	36.1
Pyruvate	C3H4O3	87.0088	13.6	49.9	20.5	137.4
Butanoate	C4H8O2	87.0452	0	0	3.8	12.7
Alanine	C3H7NO2	88.0404	1298.6	3125.1	1707.5	7939.5
Phosphate	H3PO4	96.9696	1034.1	17.5	2429.9	12570.7
Ketobutyricacid	C4H6O3	101.024	0	0	0	16.2
Gamma-Aminobutyrate	C4H9NO2	102.056	734.3	1408.6	748.8	3111.2
Serine	C3H7NO3	104.035	3.4	37.2	27	85.1
Dihydrouracil	C4H6N2O2	113.036	0	7.2	0	13.8
Maleamate	C4H5NO3	114.02	1144.3	2629.3	1415.7	7042.6
Fumarate	C4H4O4	115.004	441.2	1063.3	896.7	2997.5
Succinate	C4H6O4	117.019	98	509.3	321.4	1256.4
Threonine	C4H9NO3	118.051	0	0	7.2	13.9
Taurine	C2H7NO3S	124.007	1205.2	4131.9	3453.7	11266.2
Thymine	C5H6N2O2	125.036	10.7	36.3	41.2	83
Pyroglutamine	C5H7NO3	127.051	319.5	599.1	326.8	1050.4
Pyroglutamate	C5H7NO3	128.035	1319.5	2935	1651.6	5903.9
Itaconate	C5H6O4	129.019	22.6	131	207.9	349
Acetylalanine	C5H9NO3	130.051	1028.3	2136.9	1130.1	5869.8
Creatine	C4H9N3O2	130.062	34.9	174.8	144.2	69.1
Methylsuccinic Acid	C5H8O4	131.035	40.5	234.2	149	387.5
Asparagine	C4H8N2O3	131.046	6.6	60.8	71.2	92.3
Aspartate	C4H7NO4	132.03	2649.3	10553.5	6464.6	21397.6
Malic Acid	C4H6O5	133.014	440.6	1326.2	1838.5	4154
Adenine	C5H5N5	134.047	53.1	210	198.6	450.7
Threonic Acid	C4H8O5	135.03	3.1	91.7	60.8	159.1
Hypoxanthine	C5H4N4O	135.031	26.2	103.5	150.3	274.5
Phosphorylethanolamine	C2H8NO4P	140.012	378.2	1084.1	765.6	2484.1
Ketoglutarate	C5H4O5	142.999	1199.2	2982.3	2106	7505.2
Glutamine	C5H10N2O3	145.062	3889.1	10046	6592.6	15492.3
Glutamate	C5H9NO4	146.046	6955.2	21803.6	18812.2	38197.3
Citramalate	C5H8O5	147.03	29.5	113.4	86.8	328.3
Xanthine	C5H4N4O2	151.026	10.1	54.6	47.9	200.6
Histidine	C6H9N3O2	154.062	58.9	224.8	181.48	452.9
Imidazolelactic Acid	NA	155.046	0	4.6	0	5.2
Aminomuconic Acid	C6H7NO4	156.03	318.2	735	486	1863.3
Oxoadipic Acid	C6H8O5	159.03	255.3	902.2	643	1653.5
Methylglutamic Acid	C6H11NO4	160.061	12.3	61.1	50.3	106.9
Glycerol-Phosphate	C3H9O6P	171.006	280.7	731.5	599.2	1546.9
Glycylproline	C7H12N2O3	171.077	15	77.1	64.3	119.1
Aconitic Acid	C6H6O6	173.009	615.9	1780.6	1161	3478.4
Acetylasparagine	C6H10N2O4	173.057	6.5	31.7	13.4	17.6
Acetylaspartic Acid	C6H9NO5	174.041	24128.8	72893.8	45310.1	158792
Ascorbic Acid	C6H8O6	175.025	1070.3	3160.5	2027.7	8215.3
Cysteinylglycine	C5H10N2O3S	177.034	13	79.9	91.5	112.6
Phosphoglycerate	C3H7O7P	184.986	29.3	64.3	81.4	200.3
Acetylglutamine	C7H12N2O4	187.072	0	10.7	0	19.1
Acetylglutamic Acid	C7H11NO5	188.056	54.2	238.2	197	486.1
Citric Acid	C6H8O7	191.02	413.9	1262.3	1779	3053.6
Acetylaminoadipate	C8H11NO5	200.056	38.1	145.1	106.6	243.4
Methylcitric Acid	C7H10O7	205.035	0	0	0	29.9
Deoxyribose Monophosphate	C5H11O7P	213.017	121.7	411.3	275.3	526.2
Glycerylphosphorylethanolamine	C5H14NO6P	214.049	541.3	1199.6	1727.7	1905.3
Glutamylalanine	C8H14N2O5	217.083	10	67.3	59.1	128.1
Succinyl-Homoserine	C8H13NO6	218.067	6.1	39	13.7	108.4
Pantothenic Acid	C9H17NO5	218.103	41.8	11.8	51.7	189.7
Cystathione	C7H14N2O4S	221.06	5.4	41.6	22.2	78
Carnosine	C9H14N4O3	225.099	235.9	585.1	433.2	1352
Valylaspartate	C9H16N2O5	231.099	2.2	10.9	12.9	19.4
Anserine	C10H16N4O3	239.115	188.9	449.7	230	786.7
Inositol Cyclic Phosphate	C6H11O8P	241.012	3.2	12.6	11.6	30.8
Fucose Monophosphate	C6H13O8P	243.028	21.3	77.9	55.3	187.6
Cysteinylglutamine	C8H15N3O4S	248.071	164.1	431.9	367.9	547.5
Methyluridine	C10H14N2O6	257.078	5.6	57.1	46.8	151
Hexose Monophosphate	C6H13O9P	259.022	0	10.6	0	129.7
Methionylasparagine	C9H17N3O4S	262.087	60.7	257	206.2	345
Inosine	C10H12N4O5	267.074	34.4	100.5	66.5	185.9
Gln-Glu	C10H17N3O6	274.104	128.3	383.5	285.9	631.9
Deoxyinosine	C10H12N4O4	287.055	16.9	46.3	28.4	66
Phosphopantothenic Acid	C9H18NO8P	298.07	125.6	612.4	473.7	1235.9
Acetylaspartylglutamic Acid	C11H16N2O8	303.083	659.9	1794	1037.4	3234.7
Dehydroglutathione	C10H15N3O6S	304.061	0	3.6	1.9	10.3
Glutathione	C10H17N3O6S	306.077	6685.4	16173.1	12553.3	30928.6
Acetylneuraminic Acid	C11H19NO9	308.099	151.4	458.3	292.5	842.5
Citrylglutamic Acid	C11H15NO10	320.062	7.7	75.2	66.8	147.4
Tyrosyl-Tyrosine	C18H20N2O5	343.13	155.9	331.3	266	360.6
AMP	C10H14N5O7P	346.056	81.6	372	256.1	937.5
Dityrosine	C18H20N2O6	359.125	17.2	44.4	42.2	97.5
Glycholic Acid	C25H44NO7P	500.278	0	0	0	1050.5
Acetylglucosamine +Cl	C8H15NO6	202.072	58.7	240.2	197.8	412.1
Seduheptulose + Cl	C7H14O7	245.043	18.3	103.5	133.8	269.1
Uridine + Cl	C9H12N2O6	279.039	367.3	772.6	593.4	1164
Dihydrouridine + Cl	C9H14N2O6	281.055	7.1	30.7	21.8	19.9
Adenosine + Cl	C10H13N5O4	302.066	423.2	731.9	405.2	1091.7
Glucose+Cl	C6H12O6	215.033	4204	10214.1	8404.3	12222
Labeled metabolites (Brain)	Isotopologues	m/z	Log 2 Intensity Values from Lipostar_Unwashed	Log 2 Intensity Values from Lipostar_ Chloroform washed	Log 2 Intensity Values from Lipostar_Hexane washed	Log 2 Intensity Values from Lipostar_Basic hexane washed
Citric acid	M0	191.02	413.9	1262.3	979	3053.6
	M1	192.025	21.3	211.6	199.1	525.6
	M2	193.031	3.6	68.2	53.1	187.6
Succinic acid	M0	117.019	98	509.3	596.7	1256.4
	M1	118.025	0	8.7	4.1	22.7
Malic acid	M0	133.014	440.6	1326.2	1035.5	4154
	M1	134.021	4.5	88.7	37.7	282.5
Glutamic acid	M0	146.046	6955.2	21803.6	19812.1	38197.3
	M1	147.052	1312.7	4141.3	3640.7	7391.1
	M2	148.058	649.9	2041	1801.5	3550.1
Alanine	M0	88.0402	1298.6	3125.1	2707.5	7939.5
	M1	89.0464	0	35.3	49.4	140.7
Aspartic acid	M0	132.03	2649.3	10553.5	7464.6	21397.6
	M1	133.037	165.3	706.1	537.9	1437.5

## Sheet: Table-S7 
Metabolite name (BAT)	Molecular formula	m/z	Log 2 Intensity Values from Lipostar_Unwashed	Log 2 Intensity Values from Lipostar_ Chloroform washed	Log 2 Intensity Values from Lipostar_Hexane washed	Log 2 Intensity Values from Lipostar_Basic hexane washed
Glyoxylate	C2H2O3	72.9931	0	0	22.8	30
Glycine	C2H5NO2	74.0248	12.7	3.1	84.2	91.7
Glycolate	C2H4O3	75.0088	9.1	10	21.1	80.2
Diacetyl	C4H6O2	85.0295	38.1	13.6	159	175.1
Pyruvate	C3H4O3	87.0088	100.7	34.3	402.9	386.8
Alanine	C3H7NO2	88.0404	773.9	311.9	1987.7	1950.3
Phosphate	H3PO4	96.9696	15232.1	4256.8	29098.8	31226.8
Ketobutyricacid	C4H6O3	101.024	23.6	5.7	161.6	119.6
Gamma-Aminobutyrate	C4H9NO2	102.056	196	98.2	533.3	688.8
Malo0te	C3H4O4	103.004	3.4	0	10.7	9.4
Serine	C3H7NO3	104.035	46.3	5.4	224.2	203.1
Uracil	C4H4N2O2	111.02	0	28.3	42.8	47
Dihydrouracil	C4H6N2O2	113.036	17.3	32.6	87.9	107
Maleamate	C4H5NO3	114.02	20.7	5.8	111.5	115.7
Fumarate	C4H4O4	115.004	392.4	235.9	1777	1347.9
Acetylglycine	C4H7NO3	116.035	0	4	19.1	14.6
Threonine	C4H9NO3	118.051	45.6	7.7	217.8	239.7
Purine	C5H4N4	119.036	0	12.3	19.9	39.2
Taurine	C2H7NO3S	124.007	13580.2	5752.8	32059.2	43451.2
Thymine	C5H6N2O2	125.036	9.8	48.3	50.5	61.5
Pyroglutamine	C5H7NO3	127.051	290.5	123.6	658.3	773.7
Pyroglutamate	C5H7NO3	128.035	816.1	420.5	2532.7	2617.3
Itaco0te	C5H6O4	129.019	114.4	49.5	425	423.8
Acetylalanine	C5H9NO3	130.051	12.8	2.6	87.1	78.1
Creatine	C4H9N3O2	130.062	84.3	25	257.8	207.5
Methylsuccinic Acid	C5H8O4	131.035	57.5	11.5	268.4	226
Asparagine	C4H8N2O3	131.046	117.5	301.3	364.4	384.9
Ornithine	C5H12N2O2	131.083	132.1	52.6	313.1	386.5
Aspartate	C4H7NO4	132.03	1562.3	823.7	4666	5505.3
Malic Acid	C4H6O5	133.014	1586	1051.6	8490.2	5844.6
Adenine	C5H5N5	134.047	225.1	114.9	679.5	1048.8
Threonic Acid	C4H8O5	135.03	85.8	27.1	298.1	382.1
Hypoxanthine	C5H4N4O	135.031	139.1	57.8	407.3	475.2
Urocanate	C6H6N2O2	137.036	4.2	21.3	34.6	19.9
Phosphorylethanolamine	C2H8NO4P	140.012	925.8	280.8	2017.4	2039.1
Muconic Acid	C6H6O4	141.019	15.7	110.2	109.7	125.9
Ketoglutarate	C5H4O5	142.999	1993.1	1042.4	3788.3	5180.7
Propionylalanine	C6H11NO3	144.067	13.2	17.3	35.4	14
Oxoglutarate	C5H6O5	145.014	6.4	0	0	10.9
Glutamine	C5H10N2O3	145.062	4879.9	2256	11539.1	13209.5
Glutamate	C5H9NO4	146.046	3129.5	1760.1	8781.2	10851.2
Citramalate	C5H8O5	147.03	153.6	112.1	773.8	716.5
Mevalo0te	C6H12O4	147.066	0	0	0	17.9
Xanthine	C5H4N4O2	151.026	474.1	1256	1135.2	1554.6
Propanoyl Phosphate	C3H7O5P	152.996	23.1	129.3	139.6	155.4
Histidine	C6H9N3O2	154.062	407.2	884.2	960.4	1072.3
Acetylvaline	C7H13NO3	158.082	0	9	12.7	73.6
Oxoadipic Acid	C6H8O5	159.03	492.6	307.8	1572.4	1826.8
Methylglutamic Acid	C6H11NO4	160.061	11.3	62.3	88.1	77.3
Hydroxymethylglutaric Acid	C6H10O5	161.046	30.1	12.2	169.7	303.3
Arabinonic Acid	C5H10O6	165.041	152.6	3.3	175.4	205.5
Glycerol-3-Phosphate	C3H9O6P	171.006	2329.2	997.2	4578.8	6831.3
Glycylproline	C7H12N2O3	171.077	75.3	28	310.2	414.1
Acetylleucine	C8H15NO3	172.098	0	10	31.7	78.3
Aconitic Acid	C6H6O6	173.009	1147	592.3	2442.9	3065.6
Arginine	C6H14N4O2	173.104	8.4	0	29.9	33.4
Citrulline	C6H13N3O3	174.088	347.6	155.4	766.8	899
Ascorbic Acid	C6H8O6	175.025	1527.4	858.7	3071.9	4083.1
Cysteinylglycine	C5H10N2O3S	177.034	30.1	10.4	136	189
Gluconolactone	C6H10O6	177.041	96.8	23.3	310	495.2
Hippuric Acid	C9H9NO3	178.051	13.8	9.5	117.5	59
Phosphoserine	C3H8NO6P	184.002	0	20	30.7	77.7
Phosphoglycerate	C3H7O7P	184.986	85.3	17.4	225.7	209.7
Pyroglutamylglycine	C7H10N2O4	185.057	6.5	0	36.9	37.4
Acetylglutamine	C7H12N2O4	187.072	20.4	7.9	103.2	86.7
Acetyllysine	C8H16N2O3	187.109	13.2	0	35.3	40.7
Acetylglutamic Acid	C7H11NO5	188.056	511.5	436.4	1635.1	2185.9
Citric Acid	C6H8O7	191.02	6128.7	13304.3	15832.1	15251.9
Glucuronic Acid	C6H10O7	193.035	91.8	122.8	202.6	471
Gluconic Acid	C6H12O7	195.051	465.9	194.6	979.9	931.3
Acetylaminoadipate	C8H11NO5	200.056	7.4	0	84.1	101.2
Glutamylglycine	C7H12N2O5	203.067	10.2	0	46.1	75.7
Methylcitric Acid	C7H10O7	205.035	56.8	16.3	146.7	233.2
Deoxyribose Monophosphate	C5H11O7P	213.017	666	274.5	1685.4	1935.6
Glycerylphosphorylethanolamine	C5H14NO6P	214.049	2096.1	775.8	5054.5	7081
Glutamylalanine	C8H14N2O5	217.083	13.4	0	78.2	89.3
Succinyl-Homoserine	C8H13NO6	218.067	9.7	0	30.9	31
Pantothenic Acid	C9H17NO5	218.103	164.5	136.3	853.2	909.4
Carnosine	C9H14N4O3	225.099	208.7	90.5	470.4	575.8
Anserine	C10H16N4O3	239.115	480	191.8	1040.9	1749.3
Fucose Monophosphate	C6H13O8P	243.028	31.7	4.4	50.4	129.9
Uridine	C9H12N2O6	243.062	65.9	18.4	135.6	233.6
Asparaginylhidroxyproline	C9H15N3O5	244.094	0	0	21.7	45.7
Cysteinylglutamine	C8H15N3O4S	248.071	239	141.9	646.3	928.2
Glu-Cys	C8H14N2O5S	249.055	28.1	0	57.7	140
Hexose Monophosphate	C6H13O9P	259.022	30.8	0	75.8	85.4
Methionylasparagine	C9H17N3O4S	262.087	83	73.8	479.6	676.3
Inosine	C10H12N4O5	267.074	31.2	0	124.2	207.2
Gln-Glu	C10H17N3O6	274.104	219.4	132.4	685.6	952.9
Phosphopantothenic Acid	C9H18NO8P	298.07	23	23	118.9	262.6
Acetylaspartylglutamic Acid	C11H16N2O8	303.083	33.9	6.6	98.4	35.6
Dehydroglutathione	C10H15N3O6S	304.061	90.8	46.8	248.2	388.4
Glutathione	C10H17N3O6S	306.077	12947.4	6968.1	25928.8	38072.2
UMP	C9H13N2O9P	323.029	161.4	49.8	354.3	563.2
Neungc	C11H19NO10	324.094	90	28.3	216.3	337.8
Deoxyinosine Monophosphate	C10H13N4O7P	331.045	76.2	13.5	164.5	330
Glycerophosphoinositol	C9H19O11P	333.059	0	2.3	49.5	77.7
AMP	C10H14N5O7P	346.056	867	392.8	1871.6	3422.8
IMP	C10H13N4O8P	347.04	41.3	9.9	137.9	211.1
Glycholic Acid	C25H44NO7P	500.278	2149.5	391.8	2833.9	1159.3
Propenoate	C3H4O2	71.0139	214.1	95.8	0	882.3
Allantoin	C4H6N4O3	157.037	249.5	66.8	598.3	602.2
Uric Acid	C5H4N4O3	167.021	609.1	318.7	1504	2128.1
Glucose	C6H12O6	179.056	366	901.8	1072.8	1786.4
Ribose+Cl	C5H10O5	185.022	13.1	0	32.6	18.6
Cyclic Melatonin + Cl	C13H14N2O2	265.075	54	17.7	160.8	181
Dihydrouridine + Cl	C9H14N2O6	281.055	24.5	0	73.9	151.3
Adenosine + Cl	C10H13N5O4	302.066	18	10	104.9	236.4
Labeled metabolites (BAT)	Isotopologues	m/z	Log 2 Intensity Values from Lipostar_Unwashed	Log 2 Intensity Values from Lipostar_ Chloroform washed	Log 2 Intensity Values from Lipostar_Hexane washed	Log 2 Intensity Values from Lipostar_Basic hexane washed
Glucose	M0	215.033	22322.4	8718.1	23332.8	56874.9
	M1	216.039	124.1	136	162.5	287.2
	M3	218.052	6.9	0	33.6	38.7
	M4	219.058	21.3	4.9	79.8	77.7
	M5	220.064	267.5	104.5	613.2	685.4
	M6	221.07	1074.8	537.3	2617.6	2808.4
	M7	222.077	6350.9	3262.5	15770.4	15437.8
Citric acid	M0	191.02	6128.7	3304.3	15832.1	15251.9
	M1	192.026	107.6	54.5	304.6	328.6
	M2	193.032	20.1	8.6	78.4	0
Succinic acid	M0	117.019	623.3	0	4452.9	5319.3
	M1	118.026	0	0	17.7	12.3
Malic acid	M0	133.014	1586	1051.6	8460.2	5844.6
	M1	134.021	25.6	16.9	161.5	130.2
Glutamic acid	M0	146.046	3129.5	1760.1	8781.2	10851.2
	M1	147.052	8.9	0	35.9	33.5
	M2	148.058	0	20.6	8.3	6.7
Aspartic acid	M0	132.03	1562.3	823.7	4666	5505.3
	M1	133.037	0	0	0	0

## Sheet: Table-S8
Raw Intensitites METASPACE									Relative log2 intensities from Lipostar software
			total Intensity									Log 2 Intensity
Metabolite Name	Formula	m/z	Unwashed	Chloroform washed	Hexane washed	Basic hexane washed			Metabolite Name	Formula	m/z	Unwashed	Chloroform washed	Hexane washed	Basic hexane washed
Pyruvate	C3H4O3	87.0088	8202574	12618689	14591584	66739340			Pyruvate	C3H4O3	87.0088	83	68.5	84.4	298.6
Alanine	C3H7NO2	88.0404	52570244	68468464	95324528	232545376			Alanine	C3H7NO2	88.0404	580	370.3	550.2	1098
Ketobutyricacid	C4H6O3	101.024	7.46794e+06	7625536	8332245	43888212			Ketobutyricacid	C4H6O3	101.024	56.1	44.2	48.8	190.5
Gamma-Aminobutyrate	C4H9NO2	102.056	87531016	111676296	118544928	254234288			Gamma-Aminobutyrate	C4H9NO2	102.056	931.1	660.8	743.2	1231.2
Serine	C3H7NO3	104.035	1432621	1.58878e+06	2.1435e+06	10721856			Serine	C3H7NO3	104.035	10.9	9.6	13	53
Uracil	C4H4N2O2	111.02	1.9864e+06	2.15941e+06	2.09004e+06	18062616			Uracil	C4H4N2O2	111.02	25.4	12	18	55.1
Fumarate	C4H4O4	115.004	77736304	95532280	128814416	399615904			Fumarate	C4H4O4	115.004	720.5	575.7	805.3	1997.5
Cysteine	C3H7NO2S	120.012	5.96007e+06	6196399	12326295	35111268			Cysteine	C3H7NO2S	120.012	100.6	39.5	80.5	176.2
Pyroglutamine	C5H7NO3	127.051	14331745	19343988	21974758	50808036			Pyroglutamine	C5H7NO3	127.051	155.5	118.6	138.8	249
Pyroglutamate	C5H7NO3	128.035	265159024	339483904	420613504	920987840			Pyroglutamate	C5H7NO3	128.035	4113.2	2146.8	2783.2	4672.1
Itaconate	C5H6O4	129.019	9848739	12579504	19753162	72751128			Itaconate	C5H6O4	129.019	111.8	61	124.1	359.6
Asparagine	C4H8N2O3	131.046	5.67301e+06	5251879	13430293	46782564			Asparagine	C4H8N2O3	131.046	76.3	80.2	82.5	230.2
Aspartate	C4H7NO4	132.03	326756000	306110304	579126656	1721409408			Aspartate	C4H7NO4	132.03	2982	1867.8	3686.1	8690
Malic Acid	C4H6O5	133.014	296721792	328708992	573369536	2076520704			Malic Acid	C4H6O5	133.014	2975	2046.5	3708	10526.3
Adenine	C5H5N5	134.047	18283476	28287780	48672728	132052912			Adenine	C5H5N5	134.047	281.1	715	316.9	667.3
Ketoglutarate	C5H6O5	145.014	6.1426e+06	4727322	6077786	40817784			Ketoglutarate	C5H4O5	142.999	838.1	581.9	930.1	2202.6
Glutamine	C5H10N2O3	145.062	337270240	319254368	465751904	1082179840			Glutamine	C5H10N2O3	145.062	2811.5	1949	2961.8	5634
Glutamate	C5H9NO4	146.046	1252140288	1120474368	1832861952	4674435072			Glutamate	C5H9NO4	146.046	11592.6	7024.2	12040.2	24067
Histidine	C6H9N3O2	154.062	29642372	32162178	58414920	131723744			Histidine	C6H9N3O2	154.062	326.7	204.5	385	671.2
Allantoin	C4H6N4O3	157.037	86846712	85111976	121755632	438332896			Allantoin	C4H6N4O3	157.037	866.1	575.9	929	2257.7
Aconitic Acid	C6H6O6	173.009	62999120	73287456	117812216	355659744			Aconitic Acid	C6H6O6	173.009	617.8	465.2	794.5	1852
Acetylaspartic Acid	C6H9NO5	174.041	10503181	11170419	25229684	81632624			Acetylaspartic Acid	C6H9NO5	174.041	113.1	64.2	183.5	338
Ascorbic Acid	C6H8O6	175.025	65267916	80696160	128086440	488714912			Ascorbic Acid	C6H8O6	175.025	843.7	588.4	953.9	3618.2
Citric Acid	C6H8O7	191.02	391186368	440353056	793090368	2929699072			Citric Acid	C6H8O7	191.02	3483.4	3239.4	6071.8	16102.4
Glucose + Cl	C6H12O6	215.033	1863102464	1855112192	2779745792	8226177024			Glucose + Cl	C6H12O6	215.033	20118	15551.2	24479.7	45613.3
Glutathione Reduced	C10H17N3O6S	306.077	476639264	610355264	1038205760	2753915648			Glutathione Reduced	C10H17N3O6S	306.077	4188.8	4776.1	8725.8	16770.8
															R2	0.995433

## Sheet: Table-S9 
Kidney_ Basic Hexane washed_Reproducibility
Metabolite name	Molecular Formula	m/z	Replicate 1	Replicate 2	Replicate3	Average	Standard Deviation	Relative standard deviation (RSD)
Glyoxylate	C2H2O3	72.9931	9111.1	9061.1	9071.6	9081.27	26.3644	0.290317
Glu-Glu	C10H16N2O7	275.089	3771	3792.5	3754.6	3772.7	19.0071	0.503806
Propenoate	C3H4O2	71.0139	950.2	941.7	962.2	951.367	10.2997	1.08262
Glycine	C2H5NO2	74.0248	144.1	201.4	172.3	172.6	28.6512	16.5998
Glycolate	C2H4O3	75.0088	16.2	34.8	26.7	25.9	9.32577	36.0068
Diacetyl	C4H6O2	85.0295	108.3	123.7	114.2	115.4	7.76981	6.73294
Pyruvate	C3H4O3	87.0088	298.6	238.2	200.5	245.767	49.4858	20.1353
Butanoate	C4H8O2	87.0452	21.3	21	19.8	20.7	0.793725	3.83442
Alanine	C3H7NO2	88.0404	1098	1142.1	1178.2	1139.43	40.1664	3.52512
Oxalate	C2H2O4	88.988	11.2	28.9	17.3	19.1333	8.99129	46.9928
Acetylglycine	C4H7NO3	98.0242	9.1	12.2	10.6	10.6333	1.55027	14.5793
Ketobutyricacid	C4H6O3	101.024	190.5	174.6	111.2	158.767	41.9541	26.425
Gamma-Aminobutyrate	C4H9NO2	102.056	1231.2	1522.2	1619	1457.47	201.842	13.8488
Malonate	C3H4O4	103.004	27.9	27.4	21.4	25.5667	3.61709	14.1477
Serine	C3H7NO3	104.035	53	31.1	39.9	41.3333	11.0201	26.6616
Uracil	C4H4N2O2	111.02	55.1	40.8	63.5	53.1333	11.4771	21.6005
Dihydrouracil	C4H6N2O2	113.036	16.1	16.6	15.7	16.1333	0.450925	2.79499
Maleamate	C4H5NO3	114.02	84.6	96.4	94.8	91.9333	6.40104	6.9627
Fumarate	C4H4O4	115.004	1997.5	1699.3	1463.3	1720.03	267.703	15.5638
Methylacetoaceticacid	C5H8O3	115.04	6.2	4.6	5.8	5.53333	0.832666	15.0482
Acetylglycine	C4H7NO3	116.035	42	50.7	37.6	43.4333	6.66658	15.349
Threonine	C4H9NO3	118.051	55.3	38.1	26.5	39.9667	14.4905	36.2564
Purine	C5H4N4	119.036	12.7	7.6	9.2	9.83333	2.60832	26.5253
Cysteine	C3H7NO2S	120.012	176.2	169.5	156.2	167.3	10.1799	6.08481
Nicotinic Acid	C6H5NO2	122.025	7.5	6.4	4	5.96667	1.78979	29.9964
Taurine	C2H7NO3S	124.007	13198.4	10809.4	9618.5	11208.8	1823.06	16.2646
Pyroglutamine	C5H7NO3	127.051	249	314.1	193.9	252.333	60.1693	23.8452
Pyroglutamate	C5H7NO3	128.035	4672.1	5022.7	7646.1	5780.3	1625.31	28.1181
Itaconate	C5H6O4	129.019	359.6	358.5	364	360.7	2.91033	0.806855
Acetylalanine	C5H9NO3	130.051	30.9	25.8	20.8	25.8333	5.05008	19.5487
Creatine	C4H9N3O2	130.062	6.8	7.8	5.6	6.73333	1.10151	16.3591
Oxaloacetate	C4H4O5	130.999	7.7	7.2	8.9	7.93333	0.873689	11.0129
Methylsuccinic Acid	C5H8O4	131.035	450.4	372.5	340.2	387.7	56.6506	14.612
Asparagine	C4H8N2O3	131.046	230.2	174.4	183.1	195.9	30.0215	15.3249
Ornithine	C5H12N2O2	131.083	16.6	20.6	22.3	19.8333	2.92632	14.7545
Aspartate	C4H7NO4	132.03	8690	6799.4	7405.5	7631.63	965.373	12.6496
Malic Acid	C4H6O5	133.014	10526.3	7236.7	6855.5	8206.17	2018.31	24.5951
Adenine	C5H5N5	134.047	667.3	549.6	525.4	580.767	75.9106	13.0708
Threonic Acid	C4H8O5	135.03	604.1	991.3	1614.4	1069.93	509.719	47.6403
Hypoxanthine	C5H4N4O	135.031	533.8	423.2	742.6	566.533	162.196	28.6296
Urocanate	C6H6N2O2	137.036	5.8	7	6.5	6.43333	0.602771	9.3695
Phosphorylethanolamine	C2H8NO4P	140.012	2875.5	2838.7	2822	2845.4	27.3721	0.961976
Muconic Acid	C6H6O4	141.019	85.4	57.8	77.1	73.4333	14.1606	19.2836
Ketoglutarate	C5H4O5	142.999	2202.6	2360.3	2026.3	2196.4	167.086	7.60728
Propionylalanine	C6H11NO3	144.067	99.3	99.7	95.6	98.2	2.26053	2.30197
Oxoglutarate	C5H6O5	145.014	114.7	89.2	101.8	101.9	12.7503	12.5126
Glutamine	C5H10N2O3	145.062	5634	5536.9	5485.4	5552.1	75.4571	1.35907
Glutamate	C5H9NO4	146.046	24067	21098	22069.2	22411.4	1513.79	6.75456
Citramalate	C5H8O5	147.03	802.9	672.4	722.9	732.733	65.8034	8.98053
Xanthine	C5H4N4O2	151.026	844.2	741.7	969.6	851.833	114.142	13.3995
Propanoyl Phosphate	C3H7O5P	152.996	915.3	888	717	840.1	107.478	12.7935
Histidine	C6H9N3O2	154.062	671.2	613.8	598.7	627.9	38.2514	6.09196
Orotate	C5H4N2O4	155.01	24.1	20	15.1	19.7333	4.50592	22.8341
Imidazolelactic Acid	C6H8N2O3	155.046	14.2	11.7	7.5	11.1333	3.38575	30.411
Aminomuconic Acid	C6H7NO4	156.03	290	262.4	282.9	278.433	14.3319	5.14734
Acetylproline	C7H11NO3	156.067	12.5	12.7	10.7	11.9667	1.10151	9.20485
Allantoin	C4H6N4O3	157.037	2257.7	1731.5	1647.5	1878.9	330.728	17.6022
Acetylvaline	C7H13NO3	158.082	96.7	99.2	77.8	91.2333	11.7006	12.8249
Oxoadipic Acid	C6H8O5	159.03	1391.8	1061.9	835.2	1096.3	279.89	25.5304
Methylglutamic Acid	C6H11NO4	160.061	133.8	117.5	128.6	126.633	8.32606	6.57494
Hydroxymethylglutaric Acid	C6H10O5	161.046	156.5	126.5	136.9	139.967	15.2333	10.8835
Acetylcysteine	C5H9NO3S	162.023	55.6	57.8	44.8	52.7333	6.95797	13.1946
Arabinonic Acid	C5H10O6	165.041	169.8	158.7	166.3	164.933	5.6748	3.44066
Quinolinate	C7H5NO4	166.015	11.1	10	12.5	11.2	1.253	11.1875
Uric Acid	C5H4N4O3	167.021	208.3	160.4	145.9	171.533	32.6558	19.0376
Glycerol-Phosphate	C3H9O6P	171.006	4032	3675.2	2160.1	3289.1	993.885	30.2175
Glycylproline	C7H12N2O3	171.077	297.4	265.1	287.3	283.267	16.5234	5.83317
Acetylleucine	C8H15NO3	172.098	103.5	105	86.4	98.3	10.333	10.5117
Aconitic Acid	C6H6O6	173.009	1852	1373.1	1517.8	1580.97	245.619	15.536
Acetylasparagine	C6H10N2O4	173.057	18.2	25	19.6	20.9333	3.59073	17.1532
Acetylaspartic Acid	C6H9NO5	174.041	338	367.6	262.1	322.567	54.4169	16.87
Citrulline	C6H13N3O3	174.088	100.7	91.7	84.1	92.1667	8.30983	9.01609
Ascorbic Acid	C6H8O6	175.025	3618.2	3579.9	2429.3	3209.13	675.627	21.0533
Formyl-Methionine	C6H11NO3S	176.039	7.9	5.3	6.3	6.5	1.31149	20.1767
Cysteinylglycine	C5H10N2O3S	177.034	441.4	428.6	436.3	435.433	6.44386	1.47987
Gluconolactone	C6H10O6	177.041	403.4	406.9	412.9	407.733	4.80451	1.17835
Hippuric Acid	C9H9NO3	178.051	322.4	328.9	291.5	314.267	19.9826	6.35848
Glucose	C6H12O6	179.056	706	623.7	545.6	625.1	80.2092	12.8314
Galactitol	C6H14O6	181.072	387.3	564.7	590.6	514.2	110.659	21.5206
Phosphoglycerate	C3H7O7P	184.986	290.2	248.1	240.6	259.633	26.7358	10.2975
Pyroglutamylglycine	C7H10N2O4	185.057	585.7	604.2	821.3	670.4	131.01	19.5421
Acetylglutamine	C7H12N2O4	187.072	480.8	454.3	442.7	459.267	19.5296	4.25233
Acetyllysine	C8H16N2O3	187.109	32.2	37.9	39.1	36.4	3.68646	10.1276
Kynurenate	C10H7NO3	188.035	53.2	62	50.1	55.1	6.17333	11.2039
Acetylglutamic Acid	C7H11NO5	188.056	288.7	254.9	313.6	285.733	29.4622	10.3111
Diaminopimelate	C7H14N2O4	189.088	47.7	38.6	62.9	49.7333	12.2769	24.6855
Citric Acid	C6H8O7	191.02	16102.4	13500.9	10175.6	13259.6	2970.76	22.4045
Methylhippuric Acid	C10H11NO3	192.067	569.9	597.3	572.6	579.933	15.1004	2.60382
Glucuronic Acid	C6H10O7	193.035	1161.3	870.1	529.4	853.6	316.273	37.0517
Gluconic Acid	C6H12O7	195.051	3272	2781.3	3552.9	3202.07	390.525	12.196
Acetylhistidine	C8H11N3O3	196.073	26.2	12.7	18.6	19.1667	6.76782	35.3103
Hydroxymethylglutaric Acid + Cl	C6H10O5	197.022	779.8	626.7	595.3	667.267	98.7132	14.7937
Acetylaminoadipate	C8H11NO5	200.056	87.4	79.3	77.9	81.5333	5.12868	6.29028
Pyridoxamine	C8H12N2O2	203.059	54.7	62.3	58.9	58.6333	3.80701	6.49291
Glutamylglycine	C7H12N2O5	203.067	773.3	903.1	1240.5	972.3	241.165	24.8035
Xanthurenate	C10H7NO4	204.03	178	151.6	170.3	166.633	13.5766	8.14757
Methylcitric Acid	C7H10O7	205.035	47.2	30.8	31.9	36.6333	9.16752	25.0251
Acetylphenylalanine	C11H13NO3	206.082	6.6	4.5	4.4	5.16667	1.24231	24.0447
Galactarate	C6H10O8	209.03	25.7	41.5	30.7	32.6333	8.07548	24.7461
Deoxyribose Monophosphate	C5H11O7P	213.017	1493	1104.7	1080	1225.9	231.645	18.8959
Glycerylphosphorylethanolamine	C5H14NO6P	214.049	4967.9	4323.4	4506.3	4599.2	332.141	7.22172
Propenoylcarnitine	C10H17NO4	214.108	16	17	19.2	17.4	1.63707	9.40845
Mannitol	C6H14O6	217.048	5922.3	6607.2	5574.2	6034.57	525.571	8.70934
Glutamylalanine	C8H14N2O5	217.083	235.6	193.2	126.5	185.1	54.9992	29.7132
Threonylvaline	C9H18N2O4	217.119	72.7	103.1	113.7	96.5	21.2819	22.0538
Succinyl-Homoserine	C8H13NO6	218.067	120.6	194.8	217.3	177.567	50.601	28.4969
Pantothenic Acid	C9H17NO5	218.103	172	186	195.2	184.4	11.6825	6.33539
Acetyl-Tyrosine	C11H13NO4	222.077	13365.4	13569.1	13402	13445.5	108.594	0.807659
Carnosine	C9H14N4O3	225.099	62.6	59.6	52	58.0667	5.46382	9.40956
Methylhippuric Acid	C10H11NO3	228.043	41.5	36.4	24.7	34.2	8.61336	25.1853
Prolylasparagine	C9H15N3O4	228.099	76.8	76.1	69.4	74.1	4.08534	5.51328
Ribose-Phosphate	C6H10O7	229.012	45.2	36.9	46.3	42.8	5.13907	12.0072
Aspartylproline	C9H14N2O5	229.083	274.2	279.9	163.1	239.067	65.8508	27.5449
Valylaspartate	C9H16N2O5	231.099	168.2	155.1	162.1	161.8	6.55515	4.05139
Glu-Ser	C8H14N2O6	233.078	205.4	144.6	130.1	160.033	39.952	24.9648
Fructoseglycine	C8H15NO7	236.078	49	60.6	52.3	53.9667	5.9769	11.0752
Cystine	C6H12N2O4S2	239.017	140.7	130.5	135.9	135.7	5.10294	3.76046
Anserine	C10H16N4O3	239.115	130.5	124.3	113.9	122.9	8.38809	6.82513
Inositol Cyclic Phosphate	C6H11O8P	241.012	47.7	39.2	32.4	39.7667	7.66572	19.2768
Cytidine	C9H13N3O5	242.078	411.4	406.9	412.6	410.3	3.005	0.73239
Glutaminylproline	C10H17N3O4	242.115	10.1	20.1	22.7	17.6333	6.65232	37.7258
Fucose Monophosphate	C6H13O8P	243.028	26.8	24.7	23.9	25.1333	1.49778	5.95932
Uridine	C9H12N2O6	243.062	107.2	140.6	109	118.933	18.7855	15.7949
Asparaginylhidroxyproline	C9H15N3O5	244.094	27.3	10.9	19.6	19.2667	8.20508	42.5869
Glu-Val	C10H18N2O5	245.114	417.2	383.7	422.9	407.933	21.1793	5.19186
Malonylcarnitine	C10H17NO6	246.098	20.7	12.3	16.2	16.4	4.20357	25.6315
Glutamylthreonine	C9H16N2O6	247.094	33.7	21.8	30.9	28.8	6.22174	21.6033
Cysteinylglutamine	C8H15N3O4S	248.071	390.5	290.4	258.5	313.133	68.8738	21.995
Glu-Cys	C8H14N2O5S	249.055	2163.8	1641.7	1248.7	1684.73	459.065	27.2485
Lactoyl-Tyrosine	C12H15NO5	252.088	20.3	20.5	19.6	20.1333	0.472582	2.34726
Hexose Monophosphate	C6H13O9P	259.022	48.4	56.2	65.1	56.5667	8.35604	14.772
Glu-Leu	C11H20N2O5	259.13	154.1	120.3	170.7	148.367	25.6845	17.3115
Aspartyllysine	C10H19N3O5	260.125	1914.2	1790.9	1835.3	1846.8	62.4493	3.38148
Methionylasparagine	C9H17N3O4S	262.087	233.9	200.9	222.1	218.967	16.7216	7.63662
Neuraminic Acid	C9H17NO8	266.088	35.7	44.9	39.3	39.9667	4.63609	11.5999
Inosine	C10H12N4O5	267.074	188.6	172.6	181.4	180.867	8.01332	4.43051
Gln-Glu	C10H17N3O6	274.104	2046.3	2101.3	2096.7	2081.43	30.5132	1.46597
Glutamylmethionine	C10H18N2O5S	277.086	13.7	12.2	14.9	13.6	1.35277	9.94687
Deoxyinosine	C10H12N4O4	287.055	19	16.1	14.9	16.6667	2.10792	12.6475
Ophtalmate	C11H19N3O6	288.12	80.6	72.1	57.4	70.0333	11.7373	16.7595
Phosphopantothenic Acid	C9H18NO8P	298.07	185.7	142.8	168.9	165.8	21.6174	13.0382
Dehydroglutathione	C10H15N3O6S	304.061	55.2	80.3	40.8	58.7667	19.9901	34.016
Glutathione Reduced	C10H17N3O6S	306.077	16770.8	14735.8	15680.5	15729	1018.37	6.47445
Fructosyllysine	C12H24N2O7	307.151	114.8	111	127	117.6	8.35943	7.10836
Acetylneuraminic Acid	C11H19NO9	308.099	163.8	182.9	178.6	175.1	10.0195	5.72215
UMP	C9H13N2O9P	323.029	163.3	115	154.6	144.3	25.7447	17.8411
Neungc	C11H19NO10	324.094	98.9	97.5	96.8	97.7333	1.06927	1.09407
Deoxyinosine Monophosphate	C10H13N4O7P	331.045	68.9	53.6	88.7	70.4	17.598	24.9972
Tyrosyl-Tyrosine	C18H20N2O5	343.13	64.1	52.8	60.3	59.0667	5.75007	9.73489
AMP	C10H14N5O7P	346.056	929.3	882.3	520.6	777.4	223.633	28.7668
IMP	C10H13N4O8P	347.04	7.9	7.4	6.5	7.26667	0.70946	9.76321
Dityrosine	C18H20N2O6	359.125	18.5	23.2	28.7	23.4667	5.10523	21.7552
Glycholic Acid	C25H44NO7P	500.278	1749	1556.7	931.8	1412.5	427.258	30.2483
Taurine + Cl	C2H7NO3S	159.984	541	535.7	691.6	589.433	88.5186	15.0176
Ribose+Cl	C5H10O5	185.022	21.2	11.8	15	16	4.77912	29.8695
Allantoin + Cl	C4H6N4O3	193.013	652.1	615.2	582.7	616.667	34.7232	5.6308
Fucose + Cl	C6H12O5	199.038	110.9	99.5	150.1	120.167	26.5423	22.0879
Docosahexanoic Acid + Cl	C22H32O2	363.21	6.7	10.7	8.9	8.76667	2.00333	22.8517
Seduheptulose + Cl	C7H14O7	245.043	322	289.8	380.4	330.733	45.927	13.8864
Acetylglucosamine + Cl	C8H15NO6	256.059	291.1	263.7	211	255.267	40.7105	15.9482
Fructoseglycine + Cl	C8H15NO7	272.054	47.3	45.6	90.4	61.1	25.3888	41.5528
Uridine + Cl	C9H12N2O6	279.039	1529.9	1402.6	1383.5	1438.67	79.5854	5.53189
Dihydrouridine + Cl	C9H14N2O6	281.055	124.8	104.2	112.6	113.867	10.3582	9.09682
Glu-Cys + Cl	C8H14N2O5S	285.032	31.2	14.4	32.6	26.0667	10.1278	38.8536
Histidinylaspartate + Cl	C10H14N4O5	305.066	12.6	13.8	14.5	13.6333	0.960902	7.04818
Glu-Glu + Cl	C10H16N2O7	311.065	30.8	26	21.5	26.1	4.65081	17.8192
Sucrose + Cl	C12H22O11	377.086	112.4	89.1	100.9	100.8	11.6503	11.5579
Dityrosine + Cl	C18H20N2O6	395.101	89	118.3	101.6	102.967	14.6977	14.2743
Glucose + Cl_M0	C6H12O6	215.033	45613.3	36169.3	30881.4	37554.7	7463.02	19.8724
Glucose + Cl_M1	C6D1H11O6	216.039	464.3	451.5	434.4	450.067	15.0014	3.33316
Glucose + Cl_M2	C6D2H10O6	217.045	0	0	0	0	0	0
Glucose + Cl_M3	C6D3H9O6	218.052	0	0	0	0	0	0
Glucose + Cl_M4	C6D4H8O6	219.058	113.3	124	134.4	123.9	10.5504	8.51522
Glucose + Cl_M5	C6D5H7O6	220.064	835.1	806.3	821.6	821	14.4094	1.7551
Glucose + Cl_M6	C6D6H6O6	221.07	2872.6	2756.8	2943.2	2857.53	94.1089	3.29336
Glucose + Cl_M7	C6D7H5O6	222.077	13365.4	10920.9	9590.7	11292.3	1914.57	16.9546
Glutamate_M0	C5H9NO4	146.046	24067	21098	22069.2	22411.4	1513.79	6.75456
Glutamate_M1	C5D1H8NO4	147.052	91.6	101.9	106.5	100	7.62955	7.62955
Glutamate_M2	C5D2H7NO4	148.058	33.8	39.5	34.5	35.9333	3.10859	8.65099
Citrate_M0	C6D0H8O7	191.02	16102.4	13500.9	10175.6	13259.6	2970.76	22.4045
Citrate_M1	C6D1H7O7	192.026	167.3	162.3	160.4	163.333	3.56417	2.18215
Citrate_M2	C6D2H6O7	193.032	21.3	28	32	27.1	5.40648	19.9501
Aspartate_M0	C4H7NO4	132.03	8690	8762	8680.4	8710.8	44.5996	0.512003
Aspartate_M1	C4D1H6NO4	133.037	62.8	64.6	71.6	66.3333	4.64901	7.00856
Malate_M0	C4H6O5	133.014	10526.3	10901	11001.9	10809.7	250.591	2.3182
Malate_M1	C4D1H5O5	134.021	286.9	290.1	280.9	285.967	4.67047	1.63322

[truncated: 3 more sheets: Table-S10 , Table-S11 , Table-S12]
